# Supplementary material for: An imprinted rheumatoid arthritis methylome signature reflects pathogenic phenotype
Source: Genome Med. 2013 Apr 30;5(4):40. doi: 10.1186/gm444 (PMC3706831; doi:10.1186/gm444)
Supplement: Additional File 1 — Additional data File 1 is a table listing the three sets of differentially methylated genes. [file gm444-S1.XLSX]

## Sheet: combined
AA06
AANAT
AARS
ABCA6
ABCC12
ABCG1
ABHD8
ABL2
ABR
ABRA
ACACA
ACAN
ACAP3
ACCSL
ACN9
ACOT7
ACOX2
ACP5
ACP6
ACPP
ACSL1
ACSL3
ACSM5
ACVRL1
ADAM10
ADAM32
ADAM33
ADAMTS12
ADAMTS15
ADAMTS19
ADAMTS4
ADAT3
ADCK4
ADCK5
ADCY2
ADCY3
ADCY6
ADORA1
ADPGK
ADPRHL1
ADTRP
AFAP1
AFAP1L2
AFF3
AFG3L1P
AGAP11
AGER
AGTR1
AGXT
AIF1L
AIM2
AIRE
AJUBA
AK4
AKAP12
AKAP2
AKR1C2
AKR1E2
AKT2
ALAS1
ALDH1L1-AS1
ALDH3A1
ALDH3B1
ALDH8A1
ALDOB
ALDOC
ALOX12
ALPK3
ALS2CL
ALX4
AMBRA1
AMPD2
AMPD3
ANGPT1
ANGPT2
ANGPTL5
ANGPTL6
ANK1
ANKMY2
ANKRD29
ANKRD37
ANKRD53
ANO3
ANO6
ANO7
ANP32C
ANXA6
ANXA8L2
AP1G1
AP2A2
AP2M1
AP5B1
APBA2
APC
APCDD1
APOBEC3B
APOBEC3G
APOC1
APOH
APOL6
APOLD1
APOM
AQP1
AQP10
AQP6
AQP9
ARAP1
ARHGAP24
ARHGAP42
ARHGEF19
ARHGEF25
ARHGEF3
ARHGEF37
ARHGEF7
ARL4C
ARL6IP5
ARL8B
ARMC3
ARNTL2
ARPP21
ARRB1
ARSI
ASAH2B
ASB10
ASB2
ASCL2
ASIC4
ASPH
ATF3
ATF7
ATL1
ATL3
ATP10A
ATP1A1
ATP1A4
ATP2C1
ATP5A1
ATP5EP2
ATP5L2
ATP6V0CP3
ATP6V1C1
ATP6V1E2
ATXN7L1
ATXN7L2
AVPI1
AXIN2
B3GNT7
B3GNT8
B3GNTL1
BACH1
BAG3
BAIAP2L2
BANP
BATF
BATF2
BBS2
BCAS4
BCAT1
BCL7C
BDKRB2
BEGAIN
BEST1
BEST3
BFSP1
BHLHE22
BICC1
BID
BIRC7
BLCAP
BLVRA
BMP4
BMP6
BMX
BPI
BRD2
BRD4
BRF1
BRP44L
BTBD11
BTBD19
BTBD3
BTC
BTF3P11
BTG2
BTG3
BTNL2
BUD31
BZRAP1
BZRAP1-AS1
C10orf105
C10orf11
C10orf114
C10orf116
C10orf136
C10orf25
C10orf71
C10orf90
C11orf21
C11orf45
C11orf49
C11orf53
C11orf75
C11orf93
C12orf77
C14orf105
C14orf159
C14orf176
C14orf180
C14orf43
C15orf53
C15orf61
C16orf11
C16orf74
C16orf79
C16orf96
C17orf105
C17orf108
C17orf109
C17orf58
C17orf64
C17orf72
C17orf99
C18orf1
C19orf21
C19orf35
C1orf133
C1orf140
C1orf144
C1orf172
C1orf198
C1orf210
C1orf228
C1orf229
C1orf35
C1orf95
C1QB
C1QL1
C1QTNF8
C20orf195
C22orf15
C22orf24
C2CD2
C2CD4A
C2CD4D
C2orf55
C2orf65
C2orf81
C2orf88
C3
C3AR1
C3orf74
C3orf78
C4A
C4B
C4BPA
C4orf22
C4orf6
C5orf48
C5orf49
C5orf62
C6orf132
C6orf15
C6orf223
C7orf53
C8A
C8orf22
C8orf4
C8orf58
C9orf135
C9orf142
C9orf170
C9orf66
C9orf71
CA3
CA4
CA9
CABLES1
CABP2
CACNA1E
CACNA1F
CACNA1S
CACNB2
CACNG1
CACNG6
CADM3
CALCRL
CALHM3
CALML6
CAP2
CAPG
CAPS
CAPZA3
CARD11
CARD14
CARD16
CARD17
CARD6
CASKIN2
CASP8
CASQ1
CATSPERB
CAV2
CAV3
CBFB
CCDC105
CCDC117
CCDC129
CCDC141
CCDC164
CCDC19
CCDC22
CCDC25
CCDC62
CCDC63
CCDC8
CCDC80
CCDC83
CCDC86
CCDC91
CCL14-CCL15
CCL15
CCL18
CCL2
CCL5
CCM2
CCR10
CCR2
CCR7
CCRL2
CD109
CD164L2
CD177
CD180
CD248
CD274
CD276
CD300LB
CD34
CD38
CD3EAP
CD40
CD58
CD59
CD7
CD70
CD74
CD81
CD93
CD96
CDC42EP1
CDC42EP3
CDC42SE1
CDCP2
CDH11
CDH13
CDH26
CDH5
CDHR5
CDK16
CDK5
CDKL2
CDKN1C
CDSN
CDT1
CEBPA
CELF3
CENPBD1
CEP135
CEP164
CEP85L
CEP97
CETN1
CFD
CHD3
CHI3L1
CHI3L2
CHIA
CHID1
CHN2
CHRAC1
CHRM4
CHRM5
CHRNB1
CHRNB4
CHRNE
CHST2
CHST6
CHST9
CILP
CILP2
CITED4
CIZ1
CKB
CKMT2
CLCF1
CLCNKA
CLDN11
CLDN12
CLDN15
CLDN16
CLDN25
CLEC11A
CLEC12A
CLEC1A
CLEC3A
CLEC3B
CLIC2
CLLU1
CLMP
CLN5
CLPSL2
CLSTN3
CLU
CLUL1
CMIP
CNGA3
CNIH
CNKSR1
CNP
CNTFR
CNTN2
CNTN6
CNTNAP4
COBL
COL12A1
COL16A1
COL18A1
COL1A1
COL1A2
COL23A1
COL2A1
COL9A3
COLEC11
COLEC12
COLQ
COMMD1
COMMD3
COMMD3-BMI1
COMP
COMT
CORIN
CORO6
COX14
COX6B2
CPA1
CPM
CPNE2
CPNE5
CREB5
CREM
CRIM1
CRIP1
CRISPLD2
CRY1
CRY2
CRYM
CSF1
CSF2
CSGALNACT1
CSN3
CSNK1G2-AS1
CSNK2B
CSPG4
CSRNP1
CSTB
CTDSP1
CTF1
CTGF
CTHRC1
CTRB1
CTSK
CTTN
CTXN3
CUEDC2
CUL7
CX3CL1
CXCL10
CXCL5
CXCL6
CXCR5
CXorf1
CXorf57
CXXC5
CYB561
CYB5R3
CYHR1
CYP17A1
CYP1A1
CYP21A1P
CYP21A2
CYP26C1
CYP27B1
CYP2F1
CYP3A5
CYR61
CYS1
CYSLTR1
CYTIP
DAB2IP
DALRD3
DAOA
DAPK3
DAPL1
DBH
DCAF4
DCBLD1
DCC
DCD
DCDC2B
DCHS1
DCN
DCPS
DCT
DDAH1
DDAH2
DDR1
DDX19B
DEAF1
DEF6
DEFB1
DEFB113
DEFB115
DEGS2
DERL1
DESI1
DFNB31
DGCR9
DGKA
DHH
DHRS12
DHRS3
DHRS4
DHRS7
DHRS7C
DHRS9
DHX15
DHX16
DIO2
DIO2-AS1
DISP1
DKFZP434A062
DKFZp434J0226
DKFZP434K028
DKFZp434L192
DKFZp566F0947
DLEC1
DLG1
DLG2
DLGAP1
DLGAP2
DLK2
DLL1
DLL4
DLX3
DLX4
DLX6
DLX6-AS1
DMAP1
DMBT1
DMBX1
DMKN
DMP1
DMRTA2
DNAH12
DNAH2
DNAI2
DNAJC7
DNASE1
DNMT3A
DNTTIP1
DOCK3
DOCK9
DOK1
DOM3Z
DONSON
DOT1L
DPCR1
DPEP1
DPF1
DPH1
DPYSL2
DPYSL5
DRD3
DRD4
DSCR4
DST
DTHD1
DTNA
DTWD2
DTYMK
DUOX2
DUPD1
DUSP3
DUSP6
DUSP8
DVL1
E2F4
EDARADD
EDDM3A
EDIL3
EDNRB
EEF1D
EEF2
EFCAB4B
EFHD1
EFR3A
EGF
EGFLAM
EGOT
EHD4
EIF2AK4
EIF2D
EIF4G1
EIF5A2
ELANE
ELAVL4
ELF1
ELF3
ELK4
ELMO1
ELMO3
EMB
EMBP1
EMX2
EMX2OS
ENAH
ENC1
ENDOU
ENKUR
ENO1-AS1
ENPP3
ENPP6
EPGN
EPHX2
EPPK1
EPS15
EPS8L1
EPSTI1
ERI1
ERMAP
ERN1
ERRFI1
ERVFRD-1
ESAM
ESCO2
ESM1
ESR1
ESRP2
ETS1
EVI2A
EVPL
EVX1
EVX2
EXOC3L1
EXOC3L4
FABP4
FABP5
FAIM3
FAM101A
FAM106A
FAM108C1
FAM109A
FAM110A
FAM111B
FAM124A
FAM124B
FAM129B
FAM131A
FAM135B
FAM13A-AS1
FAM167B
FAM170B
FAM176A
FAM180B
FAM184A
FAM187B
FAM19A3
FAM20B
FAM213A
FAM217B
FAM228B
FAM26E
FAM27A
FAM45B
FAM59A
FAM71B
FAM71E2
FAM75E1
FAM8A1
FAM9A
FARP1
FAS
FBLIM1
FBN3
FBXL22
FBXO3
FBXO44
FBXW7
FCHSD1
FCRL6
FERD3L
FERMT3
FGD4
FGD5
FGF1
FGF11
FGF19
FGF20
FGF5
FGFBP2
FGFR2
FGL2
FGR
FHL2
FITM1
FKBP10
FKBP5
FLI1
FLI1-AS1
FLJ27354
FLJ31485
FLJ33360
FLJ35776
FLJ37505
FLJ39051
FLJ42289
FLJ42709
FLJ42969
FLJ45079
FLNC
FMN1
FMNL1
FMOD
FNDC9
FOLR4
FOSL1
FOXC1
FOXD2
FOXF2
FOXG1
FOXJ1
FOXL1
FOXO1
FOXP1
FPR2
FPR3
FRAS1
FRK
FRMD1
FRMD4B
FRMD6
FRMD8
FSCN1
FSCN2
FTH1
FTLP10
FURIN
FXYD1
FXYD3
FXYD7
FYB
FYN
FZD6
G6PC
GAB2
GABBR1
GAL
GAL3ST4
GALK1
GALNT12
GALNT6
GALNTL2
GAS2
GAS7
GATAD2B
GATM
GBAP1
GBX1
GC
GCFC1
GCLC
GCNT1
GDNF
GDPD3
GEM
GFAP
GFI1
GGH
GGT1
GIMAP4
GIPC1
GJB2
GJC2
GJD3
GLA
GLDN
GLIPR1
GLIS1
GLIS3
GLP2R
GLT25D2
GMPR
GNE
GNG10
GNG12-AS1
GNG2
GNPDA1
GOLGA4
GOLGA8C
GON4L
GPATCH8
GPBAR1
GPC2
GPD2
GPER
GPR1
GPR108
GPR133
GPR179
GPR183
GPR55
GPR62
GPR75
GPR75-ASB3
GPR84
GPR88
GPRC5A
GPSM1
GPT
GPT2
GPX3
GRAMD1A
GRAMD1B
GRAMD2
GRAMD3
GRB10
GRB7
GREB1
GREM1
GRHL3
GRIA1
GRIK1-AS1
GRIK4
GRM2
GRM8
GRXCR1
GSDMC
GSDMD
GSG1
GSPT1
GSTCD
GTSF1
GUCY1B2
GUK1
GZF1
H6PD
HAPLN1
HAUS1
HCAR1
HCG22
HCG4B
HCRT
HCRTR1
HDAC11
HDAC9
HDGF
HEATR8
HEATR8-TTC4
HEMGN
HERC5
HES5
HEYL
HGS
HHAT
HHATL
HHIP
HHIP-AS1
HHIPL1
HIAT1
HIBADH
HIF1A-AS2
HIGD1C
HILS1
HIPK3
HIST1H1A
HIST1H1T
HIST1H3A
HIST1H4A
HIST1H4D
HIST3H2BB
HK2
HKDC1
HLA-DMA
HLA-DMB
HLA-DPA1
HLA-DPB1
HLA-DQA1
HLA-DRB1
HLA-DRB6
HLA-F-AS1
HLA-J
HLX
HMHA1
HMOX1
HMOX2
HMX2
HNF1A
HNRNPH2
HNRNPKP3
HOMER3
HOTAIR
HOXA1
HOXA2
HOXC4
HOXD10
HPD
HPSE
HRAS
HRASLS5
HSD17B14
HSD3B7
HSF2BP
HSPA2
HSPG2
HTR1D
HTRA1
HTRA4
IBTK
ICAM2
ICAM4
ICAM5
ID3
IDO2
IFI16
IFITM1
IFLTD1
IFNGR2
IFRD1
IGF1
IGF2R
IGSF6
IL11RA
IL12B
IL12RB1
IL17RD
IL17REL
IL18
IL18BP
IL1B
IL1RAPL1
IL1RL1
IL1RN
IL22RA1
IL23R
IL27RA
IL31RA
IL32
IL6
IMMP2L
IMPA2
INHA
INPP5A
INSR
INTS12
IP6K3
IPO5
IPO9
IQCA1
IQCH-AS1
IQCJ
IQCJ-SCHIP1
IRF8
IRS1
IRX3
ISG20
ISYNA1
ITGA10
ITGA4
ITGA7
ITGAE
ITGB4
ITGBL1
ITIH2
ITIH6
ITPKB
ITPKC
IVL
IZUMO1
JAZF1
JDP2
JMJD1C
JPH2
JTB
JUP
KAL1
KANK2
KAZN
KBTBD5
KCNA2
KCNA3
KCNAB1
KCNE1
KCNE3
KCNH2
KCNIP1
KCNIP3
KCNJ14
KCNJ16
KCNJ2
KCNQ1DN
KCNQ1OT1
KCNS1
KCNS3
KCNT1
KCNU1
KCTD17
KCTD7
KDM2B
KDM3B
KHK
KIAA0087
KIAA0240
KIAA0922
KIAA1644
KIAA1671
KIF7
KIFC2
KIR3DL1
KIRREL3
KIRREL3-AS2
KIRREL3-AS3
KLB
KLC2
KLF8
KLHDC7A
KLHL2
KLK11
KLRC2
KNCN
KRT17
KRT19
KRT2
KRT23
KRT26
KRT31
KRT32
KRT34
KRT4
KRT5
KRT6A
KRT6B
KRT75
KRT78
KRT8
KRT83
KRT85
KRTAP1-1
KRTAP12-4
KRTAP1-5
KRTAP16-1
KRTAP17-1
KRTAP2-1
KRTAP24-1
KRTAP26-1
KRTAP3-1
KRTAP4-7
KRTAP4-9
KRTAP9-8
KTN1-AS1
KY
LACTB2
LAG3
LAIR1
LAMA2
LAMA4
LAMB3
LARP1
LARP4
LASP1
LAYN
LBH
LBX2
LCAT
LCMT1
LCN2
LCP2
LDB3
LDLR
LEFTY2
LEPREL4
LFNG
LGALS12
LGALS17A
LGALS3BP
LGI1
LGI4
LGR6
LHFPL2
LHPP
LIMCH1
LIMD1
LIME1
LIMK1
LIMS2
LIN28B
LIN9
LINC00114
LINC00163
LINC00189
LINC00239
LINC00242
LINC00244
LINC00293
LINC00310
LINC00410
LINC00460
LINC00467
LINC00473
LINC00478
LINC00482
LINC00514
LINC00523
LINC00605
LINC00606
LINGO4
LIPA
LIPE
LMBRD1
LMF1
LMNA
LMO1
LMO2
LMO3
LMO7
LMX1A
LNPEP
LNX1
LNX1-AS2
LOC100127888
LOC100128071
LOC100128361
LOC100128881
LOC100128993
LOC100129534
LOC100130015
LOC100130231
LOC100130452
LOC100130855
LOC100130872
LOC100132891
LOC100132987
LOC100133991
LOC100268168
LOC100287879
LOC100288428
LOC100289187
LOC100292680
LOC100293534
LOC100422737
LOC100498859
LOC100499183
LOC100499227
LOC100505583
LOC100505659
LOC100505738
LOC100506100
LOC100506229
LOC100506343
LOC100506388
LOC100506474
LOC100506757
LOC100506795
LOC100506801
LOC100506963
LOC100507003
LOC100507217
LOC100507351
LOC100507500
LOC100652791
LOC100653515
LOC145663
LOC146880
LOC148696
LOC149086
LOC150568
LOC150622
LOC150776
LOC152225
LOC152742
LOC200772
LOC201477
LOC201651
LOC253039
LOC255130
LOC283143
LOC283335
LOC283761
LOC284688
LOC284837
LOC284865
LOC285000
LOC285626
LOC286059
LOC286238
LOC286359
LOC286367
LOC338588
LOC339166
LOC344887
LOC387895
LOC388387
LOC390858
LOC400548
LOC400752
LOC401109
LOC401463
LOC402160
LOC439949
LOC440335
LOC440461
LOC494558
LOC503519
LOC595101
LOC643339
LOC643542
LOC643723
LOC644248
LOC646938
LOC647012
LOC728407
LOC728724
LOC728743
LOC728978
LOC728989
LOC729176
LOC729506
LOC730668
LOC730755
LOC730811
LOC731779
LOC90834
LOC93432
LOH12CR2
LOXL1-AS1
LOXL3
LOXL4
LPCAT2
LPL
LPP
LPXN
LRP11
LRP1B
LRP5L
LRRC15
LRRC27
LRRC32
LRRC33
LRRC56
LRRC8C
LRRIQ4
LRRN2
LRRN4
LSM3
LTBP4
LTC4S
LTF
LY6D
LY6G6D
LY6G6E
LY86-AS1
LY9
LYNX1
LYRM2
LYZL4
MACC1-AS1
MAF
MAFA
MAFG
MAGED1
MAGI2
MAL
MAL2
MALL
MAP1LC3B2
MAP3K1
MAP3K8
MAP9
MAPK10
2013-03-08
MARCKSL1
MARK2
MARVELD1
MAST2
MATN2
MATR3
MBD4
MBL2
MBNL1
MBP
MC3R
MCC
MCCD1
MCF2
MCM3AP
MCM3AP-AS1
MCMDC2
MDC1
ME3
MEFV
MEOX1
METAP1
METRN
MFAP2
MFSD6L
MGARP
MGAT1
MGAT3
MGAT4B
MGAT4C
MGAT5B
MGC12916
MGC12982
MGC2889
MGP
MGST1
MGST2
MIA
MIA2
MIA-RAB4B
MICALCL
MID1
MIR103A2
MIR103B2
MIR1180
MIR1182
MIR1200
MIR1203
MIR1204
MIR1228
MIR1231
MIR1248
MIR125B1
MIR125B2
MIR1260B
MIR1276
MIR1282
MIR128-2
MIR1286
MIR1306
MIR130B
MIR137
MIR141
MIR143HG
MIR146A
MIR146B
MIR153-2
MIR155
MIR155HG
MIR185
MIR190A
MIR191
MIR1915
MIR192
MIR193A
MIR194-2
MIR195
MIR1976
MIR199B
MIR200C
MIR2052
MIR205HG
MIR206
MIR208A
MIR21
MIR210
MIR210HG
MIR2117
MIR214
MIR216B
MIR219-1
MIR2276
MIR2682
MIR26A1
MIR296
MIR298
MIR29C
MIR301B
MIR3120
MIR3154
MIR3176
MIR320B1
MIR329-1
MIR329-2
MIR3605
MIR3615
MIR3618
MIR365A
MIR3676
MIR3677
MIR3684
MIR425
MIR4254
MIR4269
MIR4270
MIR4437
MIR4456
MIR4470
MIR4489
MIR4513
MIR4646
MIR4648
MIR4655
MIR4669
MIR4686
MIR4692
MIR4708
MIR4710
MIR4740
MIR4761
MIR4784
MIR4787
MIR497
MIR5191
MIR523
MIR525
MIR548AV
MIR548C
MIR548F2
MIR549
MIR5699
MIR572
MIR591
MIR600HG
MIR620
MIR623
MIR641
MIR648
MIR885
MIR938
MIR940
MIR941-1
MIR941-2
MIR941-3
MIR941-4
MIR99A
MIRLET7BHG
MIRLET7C
MIRLET7I
MITF
MKX
MLLT4
MMP13
MMP19
MMP27
MMP3
MMRN1
MMRN2
MOV10
MPP4
MPPE1
MRPL23-AS1
MRPL34
MRPL42P5
MRPL55
MRPS28
MRPS30
MS4A3
MSGN1
MSI2
MSMP
MSRB3
MST1P9
MSX2
MT1G
MT1H
MT1L
MTA1
MTHFD1
MTHFSD
MTIF3
MTMR11
MTO1
MTSS1L
MUC12
MUC2
MUC6
MUM1
MUSTN1
MX2
MXRA5
MXRA8
MYBPC1
MYBPH
MYEF2
MYEOV2
MYF5
MYF6
MYH1
MYH10
MYH15
MYH7
MYL10
MYL5
MYL9
MYLK2
MYO15A
MYO18A
MYO1C
MYO1G
MYOC
MYOG
MYOM1
MYOZ2
MYOZ3
MYPN
NADK
NALCN
NAPG
NAV1
NAV2
NBL1
NCAM2
NCCRP1
NCEH1
NCKAP5
NCOA6
NCOA7
NCS1
NDRG1
NDUFAF3
NDUFS2
NEDD1
NEDD4
NEDD4L
NEK6
NEURL3
NEUROD6
NEXN
NFATC1
NFATC3
NFIA
NFIC
NFYB
NGF
NGFR
NID1
NINJ2
NISCH
NKIRAS2
NME2
NMNAT2
NNAT
NNMT
NOC2L
NOD2
NODAL
NOS3
NOTCH3
NOTCH4
NOTO
NOX4
NPAS2
NPBWR2
NPEPL1
NPHS2
NPR3
NPTXR
NPW
NPY1R
NR1I3
NR2E3
NRAP
NRARP
NRBP2
NRG1
NRXN2
NT5C2
NT5DC2
NTRK1
NUDT4
NUDT4P1
NUMB
NXF1
NXPH2
OAS3
OBP2B
OBSCN
OCIAD2
OCSTAMP
ODF3B
OLFML3
OPN1SW
OPRM1
OPTC
OR10A5
OR10G4
OR10H2
OR10J1
OR10X1
OR2C3
OR2F2
OR4A16
OR4D2
OR51E2
OR5D13
OR6P1
OR6T1
OR6Y1
OR7E91P
ORC2
OSR1
OSR2
OST4
OTOL1
OTX2
OTX2-AS1
OVCH2
OXCT1
OXT
P2RX6
P2RX7
P2RY11
P2RY2
P2RY6
PACRG-AS1
PAK6
PALLD
PAM
PAMR1
PAN2
PANX3
PAOX
PAPPA
PAPPA2
PAPSS2
PAQR7
PARG
PARVB
PARVG
PATL1
PCBD1
PCDHAC2
PCDHB13
PCDHB2
PCDHGC3
PCED1B-AS1
PCGF5
PCK1
PCOLCE-AS1
PCTP
PCYT2
PDCD1LG2
PDE1A
PDE4A
PDE4D
PDE4DIP
PDE6B
PDIA3P
PDIA6
PDLIM4
PDYN
PDZK1IP1
PEAR1
PEBP4
PFKM
PGA3
PGA5
PGCP1
PGLYRP3
PHACTR2
PHF11
PHKA2-AS1
PHLDA2
PHLDB1
PHLDB2
PHPT1
PHYHD1
PIEZO2
PIGV
PIK3C2B
PIK3CG
PIK3R1
PIN1P1
PIPSL
PISD
PITPNM3
PIWIL2
PKD2
PLA1A
PLA2G2A
PLA2G3
PLCB2
PLCH2
PLCZ1
PLD6
PLEC
PLEKHA4
PLEKHG1
PLEKHG5
PLEKHG6
PLEKHG7
PLEKHN1
PLEKHS1
PLK1S1
PLXNA4
PLXNB1
PLXNB2
PMAIP1
PMEPA1
PNMA2
PNMT
PNPLA2
POC5
PODNL1
PODXL2
POMC
POMGNT1
POTED
POU2AF1
POU2F1
POU5F1
POU6F1
PPAN
PPAN-P2RY11
PPP1CC
PPP1R13L
PPP1R17
PPP1R18
PPP1R32
PPP2R2B
PPP2R5C
PPT2
PPT2-EGFL8
PQLC3
PRC1
PRDM10
PRDM11
PRDM6
PRDX1
PRG4
PRKAA2
PRKACA
PRKAG3
PRKCG
PRKCZ
PRKD1
PRKD2
PRM1
PRO1768
PROC
PROCR
PROKR1
PROL1
PROSAPIP1
PRPF6
PRR15L
PRR4
PRR5-ARHGAP8
PRRT1
PRSS54
PRSS8
PRX
PSD3
PSMA4
PSMB9
PSMD5
PSORS1C1
PSTPIP1
PTGDR
PTH2
PTK6
PTPN7
PTPRK
PTRF
PTTG1IP
PXDNL
PYCARD
PYCR1
PYGB
QSOX1
QSOX2
R3HDM2
RAB17
RAB19
RAB4A
RAB7L1
RAET1E
RANBP1
RANGAP1
RAPGEF4
RAPGEF4-AS1
RAPGEFL1
RARRES1
RARRES3
RASAL1
RASAL2
RASAL2-AS1
RASSF2
RASSF5
RASSF9
RBFOX3
RBM41
RBP5
RCAN3AS
RCC2
RD3
RDH5
REC8
REG3G
RFFL
RFT1
RFX8
RGMA
RGS22
RHBDF2
RHBDL3
RHOBTB1
RHOD
RHOJ
RHOU
RIN2
RIPK1
RNASE2
RNASE7
RNF103-CHMP3
RNF112
RNF114
RNF144B
RNF182
RNF187
RNF208
RNF222
RNF39
RNH1
RNPS1
RNU86
ROBO4
RORA
RORC
RP1L1
RPH3AL
RPL21P44
RPL26L1
RPLP0P2
RPS6KL1
RPSAP58
RRAD
RRAGB
RRP1B
RTBDN
RTKN
RTP4
RUFY3
RUNX1
RUNX1T1
RUNX2
S100A14
S100A4
S100A5
S100A9
S100Z
SAA1
SAA2
SAA2-SAA4
SALL4
SAMD10
SAMD13
SAMD9
SBK2
SBSN
SBSPON
SCAMP4
SCARF1
SCD
SCML4
SCN3B
SCNN1A
SCNN1B
SCPEP1
SCRG1
SCRN1
SCT
SCUBE1
SDCBP2
SDHAF1
SDK1
SDK2
SEC14L1
SEC14L3
SEC14L4
SEC31B
SELENBP1
SELPLG
SEMA3A
SEMA3B
SEMA3F
SEMA3G
SEMA5B
SENP8
SEPP1
2013-09-12
2013-09-04
2013-09-08
2013-09-09
SERF2
SERPINA1
SERPINA12
SERPINA5
SERPINA6
SESTD1
SETX
SFRP5
SFTA1P
SGCA
SGCG
SGIP1
SGK1
SGK2
SGMS2
SH2D2A
SH2D3C
SH2D4A
SH2D4B
SH3BGRL3
SH3BP2
SH3RF1
SH3RF2
SHANK2
SHISA2
SHISA6
SIGLEC1
SIGLEC15
SIRPG
SIT1
SIX2
SKIL
SLA
SLAIN1
SLAMF8
SLC10A4
SLC10A6
SLC14A1
SLC16A14
SLC16A3
SLC16A5
SLC17A5
SLC19A1
SLC1A2
SLC20A2
SLC22A1
SLC22A11
SLC22A17
SLC22A18
SLC22A18AS
SLC22A20
SLC22A4
SLC23A1
SLC24A5
SLC25A38
SLC25A45
SLC25A47
SLC26A4
SLC29A1
SLC2A2
SLC30A1
SLC34A1
SLC35G2
SLC36A2
SLC38A2
SLC38A8
SLC39A7
SLC39A8
SLC41A3
SLC43A3
SLC44A3
SLC44A4
SLC45A1
SLC45A4
SLC47A2
SLC4A1
SLC4A2
SLC4A7
SLC4A8
SLC52A3
SLC5A1
SLC6A19
SLC7A2
SLC9A3R1
SLC9A3R2
SLC9B2
SLCO4A1
SLMAP
SLPI
SMAD3
SMCR5
SMG6
SMG9
SMOC1
SMOC2
SMPD2
[truncated: 375 more rows]

## Sheet: RA-NL
ABCC12
ABCG1
ACN9
ADAMTS12
ADAMTS19
ADCK4
AFAP1L2
AIM2
ALDH1L1-AS1
ALDOB
ANK1
ANO3
ANP32C
ANXA8L2
APBA2
APOH
APOL6
ARL4C
ASCL2
ATP1A4
BAG3
BATF2
BLCAP
BMP6
BTNL2
C10orf11
C11orf21
C11orf53
C12orf77
C15orf61
C16orf79
C19orf35
C1QTNF8
C1orf198
C1orf210
C1orf228
C1orf229
C3AR1
CA9
CACNA1E
CACNA1F
CARD16
CAV2
CBFB
CCDC22
CCDC83
CCM2
CD300LB
CD40
CD74
CDH11
CDH26
CDK16
CDKL2
CEP164
CEP97
CHI3L1
CHIA
CHRNB1
CHRNB4
CLEC12A
CLIC2
CLMP
CLN5
CNGA3
CNKSR1
COL9A3
CPA1
CPM
CSF1
CSGALNACT1
CTDSP1
CXCL10
CXorf57
CYSLTR1
DALRD3
DCAF4
DDAH2
DEGS2
DESI1
DKFZp434L192
DNAJC7
DPF1
DRD3
DTWD2
DTYMK
EDARADD
EDIL3
EEF2
EGFLAM
EMBP1
EMX2
ENPP3
EPS15
EPS8L1
EPSTI1
ERVFRD-1
ESM1
EVX2
FAM101A
FAM124A
FAM129B
FAM187B
FAM45B
FBN3
FCHSD1
FCRL6
FGF1
FLJ27354
FLJ42289
FOXC1
FOXL1
FSCN1
FTH1
G6PC
GAB2
GAS7
GBAP1
GCFC1
GFAP
GIMAP4
GLA
GLIS1
GLP2R
GOLGA8C
GPR55
GRM8
H6PD
HCAR1
HDAC11
HHATL
HIST1H4D
HNF1A
HNRNPH2
HPSE
HRAS
HSPA2
HTRA1
ICAM5
IFNGR2
IL12RB1
IL1RN
IPO5
IQCH-AS1
ITPKC
JTB
KCNQ1DN
KIAA1644
KIR3DL1
KLB
KLK11
KRT17
KRTAP12-4
KRTAP17-1
KRTAP26-1
LAIR1
LAMB3
LFNG
LGALS17A
LHFPL2
LHPP
LINC00114
LINC00467
LMO3
LOC100268168
LOC100498859
LOC100505738
LOC100506100
LOC100506757
LOC339166
LOC387895
LOC388387
LOC390858
LOC400548
LOC401109
LOC439949
LOC440461
LOC644248
LOC728407
LOC728989
LOC729176
LOC729506
LOC93432
LPCAT2
LRRC56
LRRC8C
LTBP4
LTC4S
LY9
LYNX1
LYRM2
MAGED1
MAPK10
MARCKSL1
MC3R
MCF2
MEFV
MGAT5B
MIA
MIA-RAB4B
MICALCL
MID1
MIR1204
MIR137
MIR153-2
MIR191
MIR208A
MIR21
MIR2117
MIR2682
MIR296
MIR298
MIR29C
MIR329-1
MIR329-2
MIR3676
MIR425
MIR523
MIR525
MIR938
MIRLET7BHG
MMP3
MS4A3
MSMP
MSX2
MT1L
MUC6
MXRA5
MYF5
MYL9
MYO1G
NDUFAF3
NEURL3
NKIRAS2
NOD2
NOTCH4
NPTXR
OBSCN
OCIAD2
OR10H2
OR10J1
OR10X1
OR4A16
OST4
P2RY6
PARG
PARVG
PDE4A
PDIA6
PGCP1
PLA2G3
PLCB2
PLEC
PLEKHG1
PLEKHS1
POTED
PPP2R2B
PRDM11
PRDX1
PRKCG
PRKCZ
PRO1768
PROL1
PRR4
PRSS54
PSMA4
PTGDR
RAB4A
RBM41
RD3
REG3G
RGMA
RHOBTB1
RPL26L1
RRAGB
RUNX1
RUNX1T1
RUNX2
S100A4
SAA1
SALL4
SCML4
SCN3B
SCNN1B
SCT
SDHAF1
SEC14L4
2012-09-09
SERPINA6
SFRP5
SLAMF8
SLC16A3
SLC22A17
SLC38A8
SLC39A7
SLC41A3
SLC52A3
SLC7A2
SLC9A3R2
SNHG6
SNORA48
SOCS3
SORBS2
SOX15
SP9
SPACA5
SPAG6
SPDYE4
SRGAP2
SRRM3
STK10
SUSD2
SYNC
TAB3
TAP1
TBPL2
TBX10
TBX2
TCEA2
TCERG1L
TCF21
TGIF1
TMEM174
TMEM232
TMEM37
TMEM50A
TMOD4
TNFRSF18
TNNI2
TNS3
TOX2
TPRG1
TRAK1
TRAPPC8
TREM2
TRIP6
TSC22D2
TSPAN32
UNC45A
UPRT
VARS2
VAX2
VCX2
VEPH1
VPREB1
WDR6
WDR66
XRCC6
ZC3H12D
ZDHHC12
ZFHX4-AS1
ZNF267
ZNF280C
ZNF638
ZNF658
ZNF83
ZNF92

## Sheet: RA-OAorNL
AA06
AANAT
AARS
ABCA6
ABCC12
ABCG1
ABHD8
ABL2
ABR
ABRA
ACACA
ACAN
ACAP3
ACCSL
ACN9
ACOT7
ACOX2
ACP5
ACP6
ACPP
ACSL1
ACSL3
ACSM5
ACVRL1
ADAM10
ADAM32
ADAM33
ADAMTS12
ADAMTS15
ADAMTS19
ADAMTS4
ADAT3
ADCK4
ADCK5
ADCY2
ADCY3
ADCY6
ADORA1
ADPGK
ADPRHL1
ADTRP
AFAP1
AFAP1L2
AFF3
AFG3L1P
AGAP11
AGER
AGTR1
AGXT
AIF1L
AIM2
AIRE
AJUBA
AK4
AKAP12
AKAP2
AKR1C2
AKR1E2
AKT2
ALAS1
ALDH1L1-AS1
ALDH3A1
ALDH3B1
ALDOB
ALDOC
ALOX12
ALPK3
ALS2CL
ALX4
AMBRA1
AMPD2
AMPD3
ANGPT1
ANGPT2
ANGPTL5
ANGPTL6
ANK1
ANKMY2
ANKRD29
ANKRD37
ANKRD53
ANO3
ANO6
ANO7
ANP32C
ANXA6
ANXA8L2
AP1G1
AP2A2
AP2M1
AP5B1
APBA2
APC
APCDD1
APOBEC3B
APOBEC3G
APOC1
APOH
APOL6
APOLD1
APOM
AQP1
AQP10
AQP6
AQP9
ARAP1
ARHGAP24
ARHGAP42
ARHGEF19
ARHGEF25
ARHGEF3
ARHGEF37
ARHGEF7
ARL4C
ARL6IP5
ARL8B
ARMC3
ARNTL2
ARPP21
ARRB1
ARSI
ASAH2B
ASB10
ASB2
ASCL2
ASIC4
ASPH
ATF3
ATF7
ATL1
ATL3
ATP10A
ATP1A1
ATP1A4
ATP2C1
ATP5A1
ATP5EP2
ATP5L2
ATP6V0CP3
ATP6V1C1
ATP6V1E2
ATXN7L1
ATXN7L2
AVPI1
AXIN2
B3GNT7
B3GNT8
B3GNTL1
BACH1
BAG3
BAIAP2L2
BANP
BATF
BATF2
BBS2
BCAS4
BCAT1
BCL7C
BDKRB2
BEGAIN
BEST1
BEST3
BFSP1
BHLHE22
BICC1
BID
BIRC7
BLCAP
BLVRA
BMP4
BMP6
BMX
BPI
BRD2
BRD4
BRF1
BRP44L
BTBD11
BTBD19
BTBD3
BTC
BTG2
BTG3
BTNL2
BUD31
BZRAP1
BZRAP1-AS1
C10orf105
C10orf11
C10orf114
C10orf116
C10orf136
C10orf25
C10orf71
C10orf90
C11orf21
C11orf45
C11orf49
C11orf53
C11orf75
C11orf93
C12orf77
C14orf105
C14orf159
C14orf176
C14orf180
C14orf43
C15orf53
C15orf61
C16orf11
C16orf79
C16orf96
C17orf105
C17orf108
C17orf109
C17orf58
C17orf64
C17orf72
C17orf99
C18orf1
C19orf21
C19orf35
C1orf133
C1orf140
C1orf144
C1orf172
C1orf198
C1orf210
C1orf228
C1orf229
C1orf35
C1orf95
C1QB
C1QL1
C1QTNF8
C20orf195
C22orf15
C22orf24
C2CD2
C2CD4A
C2CD4D
C2orf55
C2orf65
C2orf81
C2orf88
C3
C3AR1
C3orf74
C3orf78
C4A
C4B
C4BPA
C4orf22
C4orf6
C5orf48
C5orf49
C5orf62
C6orf132
C6orf15
C6orf223
C7orf53
C8A
C8orf22
C8orf4
C8orf58
C9orf135
C9orf142
C9orf170
C9orf66
C9orf71
CA3
CA4
CA9
CABLES1
CABP2
CACNA1E
CACNA1F
CACNA1S
CACNB2
CACNG1
CACNG6
CADM3
CALCRL
CALHM3
CALML6
CAP2
CAPG
CAPS
CAPZA3
CARD11
CARD14
CARD16
CARD17
CARD6
CASKIN2
CASP8
CASQ1
CATSPERB
CAV2
CAV3
CBFB
CCDC105
CCDC117
CCDC129
CCDC141
CCDC164
CCDC19
CCDC22
CCDC25
CCDC62
CCDC63
CCDC8
CCDC80
CCDC83
CCDC86
CCDC91
CCL14-CCL15
CCL15
CCL18
CCL2
CCM2
CCR10
CCR2
CCR7
CCRL2
CD109
CD164L2
CD177
CD180
CD248
CD274
CD276
CD300LB
CD34
CD38
CD3EAP
CD40
CD58
CD59
CD7
CD70
CD74
CD81
CD93
CD96
CDC42EP1
CDC42EP3
CDC42SE1
CDCP2
CDH11
CDH13
CDH26
CDH5
CDHR5
CDK16
CDK5
CDKL2
CDKN1C
CDSN
CDT1
CEBPA
CELF3
CENPBD1
CEP135
CEP164
CEP85L
CEP97
CETN1
CFD
CHD3
CHI3L1
CHI3L2
CHIA
CHID1
CHN2
CHRAC1
CHRM4
CHRM5
CHRNB1
CHRNB4
CHRNE
CHST2
CHST6
CHST9
CILP
CILP2
CITED4
CIZ1
CKB
CKMT2
CLCF1
CLCNKA
CLDN11
CLDN12
CLDN15
CLDN16
CLDN25
CLEC11A
CLEC12A
CLEC1A
CLEC3A
CLEC3B
CLIC2
CLLU1
CLMP
CLN5
CLPSL2
CLSTN3
CLU
CLUL1
CMIP
CNGA3
CNIH
CNKSR1
CNP
CNTFR
CNTN2
CNTN6
CNTNAP4
COBL
COL12A1
COL16A1
COL18A1
COL1A1
COL1A2
COL23A1
COL2A1
COL9A3
COLEC11
COLEC12
COLQ
COMMD1
COMMD3
COMMD3-BMI1
COMP
COMT
CORIN
CORO6
COX14
COX6B2
CPA1
CPM
CPNE2
CPNE5
CREB5
CREM
CRIM1
CRIP1
CRISPLD2
CRY1
CRY2
CRYM
CSF1
CSF2
CSGALNACT1
CSN3
CSNK1G2-AS1
CSNK2B
CSPG4
CSRNP1
CSTB
CTDSP1
CTF1
CTHRC1
CTRB1
CTSK
CTTN
CTXN3
CUL7
CX3CL1
CXCL10
CXCL5
CXCL6
CXorf1
CXorf57
CXXC5
CYB561
CYB5R3
CYHR1
CYP1A1
CYP21A1P
CYP21A2
CYP26C1
CYP27B1
CYP2F1
CYP3A5
CYR61
CYS1
CYSLTR1
CYTIP
DAB2IP
DALRD3
DAOA
DAPK3
DAPL1
DBH
DCAF4
DCBLD1
DCC
DCD
DCDC2B
DCHS1
DCN
DCPS
DCT
DDAH1
DDAH2
DDR1
DDX19B
DEAF1
DEF6
DEFB1
DEFB113
DEFB115
DEGS2
DERL1
DESI1
DGCR9
DGKA
DHH
DHRS12
DHRS3
DHRS4
DHRS7
DHRS7C
DHRS9
DHX15
DHX16
DIO2
DIO2-AS1
DISP1
DKFZP434A062
DKFZp434J0226
DKFZP434K028
DKFZp434L192
DKFZp566F0947
DLEC1
DLG1
DLG2
DLGAP1
DLGAP2
DLK2
DLL1
DLL4
DLX3
DLX4
DLX6
DLX6-AS1
DMAP1
DMBT1
DMBX1
DMKN
DMP1
DMRTA2
DNAH12
DNAH2
DNAI2
DNAJC7
DNASE1
DNMT3A
DNTTIP1
DOCK3
DOCK9
DOK1
DOM3Z
DONSON
DOT1L
DPCR1
DPEP1
DPF1
DPH1
DPYSL2
DPYSL5
DRD3
DRD4
DSCR4
DST
DTHD1
DTNA
DTWD2
DTYMK
DUOX2
DUPD1
DUSP3
DUSP6
DUSP8
DVL1
E2F4
EDARADD
EDDM3A
EDIL3
EDNRB
EEF1D
EEF2
EFCAB4B
EFHD1
EFR3A
EGF
EGFLAM
EGOT
EHD4
EIF2AK4
EIF2D
EIF4G1
EIF5A2
ELANE
ELAVL4
ELF1
ELF3
ELK4
ELMO1
ELMO3
EMB
EMBP1
EMX2
EMX2OS
ENAH
ENC1
ENDOU
ENKUR
ENO1-AS1
ENPP3
ENPP6
EPGN
EPHX2
EPPK1
EPS15
EPS8L1
EPSTI1
ERI1
ERMAP
ERN1
ERRFI1
ERVFRD-1
ESAM
ESCO2
ESM1
ESR1
ESRP2
ETS1
EVI2A
EVPL
EVX1
EVX2
EXOC3L1
EXOC3L4
FABP4
FABP5
FAIM3
FAM101A
FAM106A
FAM108C1
FAM109A
FAM110A
FAM111B
FAM124A
FAM124B
FAM129B
FAM131A
FAM135B
FAM13A-AS1
FAM167B
FAM170B
FAM176A
FAM180B
FAM184A
FAM187B
FAM19A3
FAM20B
FAM213A
FAM217B
FAM228B
FAM26E
FAM27A
FAM45B
FAM59A
FAM71B
FAM71E2
FAM75E1
FAM8A1
FAM9A
FARP1
FAS
FBLIM1
FBN3
FBXL22
FBXO3
FBXO44
FBXW7
FCHSD1
FCRL6
FERD3L
FERMT3
FGD4
FGD5
FGF1
FGF11
FGF19
FGF20
FGF5
FGFBP2
FGFR2
FGL2
FGR
FHL2
FITM1
FKBP10
FKBP5
FLI1
FLI1-AS1
FLJ27354
FLJ31485
FLJ33360
FLJ35776
FLJ37505
FLJ39051
FLJ42289
FLJ42709
FLJ42969
FLJ45079
FLNC
FMN1
FMNL1
FMOD
FNDC9
FOLR4
FOSL1
FOXC1
FOXD2
FOXF2
FOXG1
FOXJ1
FOXL1
FOXO1
FOXP1
FPR2
FPR3
FRAS1
FRK
FRMD1
FRMD4B
FRMD6
FRMD8
FSCN1
FSCN2
FTH1
FTLP10
FURIN
FXYD1
FXYD3
FXYD7
FYB
FYN
FZD6
G6PC
GAB2
GABBR1
GAL
GAL3ST4
GALK1
GALNT12
GALNT6
GAS2
GAS7
GATAD2B
GATM
GBAP1
GBX1
GC
GCFC1
GCLC
GCNT1
GDNF
GDPD3
GEM
GFAP
GFI1
GGH
GGT1
GIMAP4
GIPC1
GJB2
GJC2
GJD3
GLA
GLDN
GLIPR1
GLIS1
GLIS3
GLP2R
GLT25D2
GMPR
GNE
GNG10
GNG12-AS1
GNG2
GNPDA1
GOLGA4
GOLGA8C
GON4L
GPATCH8
GPBAR1
GPC2
GPD2
GPER
GPR1
GPR108
GPR133
GPR179
GPR183
GPR55
GPR62
GPR75
GPR75-ASB3
GPR88
GPRC5A
GPSM1
GPT
GPT2
GPX3
GRAMD1A
GRAMD1B
GRAMD2
GRAMD3
GRB10
GRB7
GREB1
GREM1
GRHL3
GRIA1
GRIK1-AS1
GRIK4
GRM2
GRM8
GRXCR1
GSDMC
GSG1
GSTCD
GTSF1
GUCY1B2
GUK1
GZF1
H6PD
HAPLN1
HAUS1
HCAR1
HCG22
HCG4B
HCRT
HCRTR1
HDAC11
HDAC9
HDGF
HEATR8
HEATR8-TTC4
HEMGN
HERC5
HES5
HEYL
HGS
HHAT
HHATL
HHIP
HHIP-AS1
HHIPL1
HIAT1
HIBADH
HIF1A-AS2
HIGD1C
HILS1
HIPK3
HIST1H1A
HIST1H1T
HIST1H3A
HIST1H4A
HIST1H4D
HIST3H2BB
HK2
HKDC1
HLA-DMA
HLA-DMB
HLA-DPA1
HLA-DPB1
HLA-DQA1
HLA-DRB1
HLA-DRB6
HLA-F-AS1
HLA-J
HLX
HMHA1
HMOX1
HMOX2
HMX2
HNF1A
HNRNPH2
HNRNPKP3
HOMER3
HOTAIR
HOXA1
HOXA2
HOXC4
HOXD10
HPD
HPSE
HRAS
HRASLS5
HSD17B14
HSD3B7
HSF2BP
HSPA2
HSPG2
HTR1D
HTRA1
HTRA4
IBTK
ICAM2
ICAM4
ICAM5
ID3
IDO2
IFI16
IFITM1
IFLTD1
IFNGR2
IFRD1
IGF1
IGF2R
IGSF6
IL12B
IL12RB1
IL17RD
IL17REL
IL18
IL18BP
IL1B
IL1RAPL1
IL1RL1
IL1RN
IL22RA1
IL23R
IL31RA
IL32
IMMP2L
IMPA2
INHA
INPP5A
INSR
INTS12
IP6K3
IPO5
IQCA1
IQCH-AS1
IQCJ
IQCJ-SCHIP1
IRF8
IRS1
IRX3
ISG20
ISYNA1
ITGA10
ITGA4
ITGA7
ITGAE
ITGB4
ITGBL1
ITIH2
ITIH6
ITPKB
ITPKC
IVL
IZUMO1
JAZF1
JDP2
JMJD1C
JPH2
JTB
JUP
KAL1
KANK2
KAZN
KBTBD5
KCNA2
KCNA3
KCNAB1
KCNE1
KCNE3
KCNH2
KCNIP1
KCNIP3
KCNJ14
KCNJ16
KCNJ2
KCNQ1DN
KCNQ1OT1
KCNS1
KCNS3
KCNT1
KCNU1
KCTD17
KCTD7
KDM2B
KDM3B
KHK
KIAA0087
KIAA0240
KIAA0922
KIAA1644
KIAA1671
KIF7
KIFC2
KIR3DL1
KIRREL3
KIRREL3-AS2
KIRREL3-AS3
KLB
KLC2
KLF8
KLHDC7A
KLHL2
KLK11
KLRC2
KNCN
KRT17
KRT19
KRT2
KRT23
KRT26
KRT31
KRT32
KRT34
KRT4
KRT5
KRT6A
KRT6B
KRT75
KRT78
KRT8
KRT83
KRT85
KRTAP1-1
KRTAP12-4
KRTAP1-5
KRTAP16-1
KRTAP17-1
KRTAP2-1
KRTAP24-1
KRTAP26-1
KRTAP3-1
KRTAP4-7
KRTAP4-9
KRTAP9-8
KTN1-AS1
KY
LACTB2
LAG3
LAIR1
LAMA2
LAMA4
LAMB3
LARP1
LARP4
LASP1
LAYN
LBH
LBX2
LCAT
LCMT1
LCN2
LCP2
LDB3
LDLR
LEFTY2
LEPREL4
LFNG
LGALS12
LGALS17A
LGALS3BP
LGI1
LGI4
LGR6
LHFPL2
LHPP
LIMCH1
LIMD1
LIME1
LIMK1
LIMS2
LIN28B
LIN9
LINC00114
LINC00163
LINC00189
LINC00239
LINC00242
LINC00244
LINC00310
LINC00410
LINC00460
LINC00467
LINC00473
LINC00478
LINC00482
LINC00514
LINC00523
LINC00605
LINC00606
LINGO4
LIPA
LIPE
LMBRD1
LMF1
LMNA
LMO1
LMO2
LMO3
LMO7
LMX1A
LNPEP
LNX1
LNX1-AS2
LOC100127888
LOC100128071
LOC100128361
LOC100128881
LOC100128993
LOC100129534
LOC100130015
LOC100130231
LOC100130452
LOC100130855
LOC100130872
LOC100132891
LOC100132987
LOC100133991
LOC100268168
LOC100287879
LOC100288428
LOC100289187
LOC100292680
LOC100293534
LOC100422737
LOC100498859
LOC100499183
LOC100499227
LOC100505583
LOC100505659
LOC100505738
LOC100506100
LOC100506229
LOC100506343
LOC100506388
LOC100506474
LOC100506757
LOC100506795
LOC100506801
LOC100506963
LOC100507003
LOC100507217
LOC100507351
LOC100507500
LOC100652791
LOC100653515
LOC145663
LOC146880
LOC148696
LOC149086
LOC150568
LOC150622
LOC150776
LOC152225
LOC152742
LOC200772
LOC201477
LOC201651
LOC253039
LOC255130
LOC283143
LOC283335
LOC283761
LOC284688
LOC284837
LOC284865
LOC285000
LOC285626
LOC286059
LOC286238
LOC286359
LOC286367
LOC338588
LOC339166
LOC344887
LOC387895
LOC388387
LOC390858
LOC400548
LOC400752
LOC401109
LOC401463
LOC402160
LOC439949
LOC440335
LOC440461
LOC494558
LOC503519
LOC595101
LOC643339
LOC643542
LOC643723
LOC644248
LOC646938
LOC647012
LOC728407
LOC728724
LOC728743
LOC728978
LOC728989
LOC729176
LOC729506
LOC730668
LOC730755
LOC730811
LOC731779
LOC90834
LOC93432
LOH12CR2
LOXL1-AS1
LOXL3
LOXL4
LPCAT2
LPL
LPP
LPXN
LRP11
LRP1B
LRP5L
LRRC15
LRRC27
LRRC32
LRRC33
LRRC56
LRRC8C
LRRIQ4
LRRN2
LRRN4
LSM3
LTBP4
LTC4S
LTF
LY6D
LY6G6D
LY6G6E
LY86-AS1
LY9
LYNX1
LYRM2
LYZL4
MACC1-AS1
MAF
MAFA
MAFG
MAGED1
MAGI2
MAL
MAL2
MALL
MAP1LC3B2
MAP3K1
MAP3K8
MAP9
MAPK10
2012-03-08
MARCKSL1
MARK2
MARVELD1
MAST2
MATN2
MATR3
MBD4
MBL2
MBNL1
MBP
MC3R
MCC
MCCD1
MCF2
MCM3AP
MCM3AP-AS1
MCMDC2
MDC1
ME3
MEFV
MEOX1
METAP1
METRN
MFAP2
MFSD6L
MGARP
MGAT1
MGAT3
MGAT4B
MGAT4C
MGAT5B
MGC12916
MGC12982
MGC2889
MGP
MGST1
MGST2
MIA
MIA2
MIA-RAB4B
MICALCL
MID1
MIR103A2
MIR103B2
MIR1180
MIR1182
MIR1200
MIR1203
MIR1204
MIR1228
MIR1231
MIR1248
MIR125B1
MIR125B2
MIR1260B
MIR1276
MIR1282
MIR128-2
MIR1286
MIR1306
MIR130B
MIR137
MIR141
MIR143HG
MIR146A
MIR146B
MIR153-2
MIR155
MIR155HG
MIR185
MIR190A
MIR191
MIR1915
MIR192
MIR193A
MIR194-2
MIR195
MIR1976
MIR199B
MIR200C
MIR2052
MIR205HG
MIR206
MIR208A
MIR21
MIR210
MIR210HG
MIR2117
MIR214
MIR216B
MIR219-1
MIR2276
MIR2682
MIR26A1
MIR296
MIR298
MIR29C
MIR301B
MIR3120
MIR3154
MIR3176
MIR320B1
MIR329-1
MIR329-2
MIR3605
MIR3615
MIR3618
MIR365A
MIR3676
MIR3677
MIR3684
MIR425
MIR4254
MIR4269
MIR4270
MIR4437
MIR4456
MIR4470
MIR4489
MIR4513
MIR4646
MIR4648
MIR4655
MIR4669
MIR4686
MIR4692
MIR4708
MIR4710
MIR4740
MIR4761
MIR4784
MIR4787
MIR497
MIR5191
MIR523
MIR525
MIR548AV
MIR548C
MIR548F2
MIR549
MIR5699
MIR572
MIR591
MIR600HG
MIR620
MIR623
MIR641
MIR648
MIR885
MIR938
MIR940
MIR941-1
MIR941-2
MIR941-3
MIR941-4
MIR99A
MIRLET7BHG
MIRLET7C
MIRLET7I
MITF
MKX
MLLT4
MMP13
MMP19
MMP27
MMP3
MMRN1
MMRN2
MOV10
MPP4
MPPE1
MRPL23-AS1
MRPL34
MRPL42P5
MRPL55
MRPS28
MRPS30
MS4A3
MSGN1
MSI2
MSMP
MSRB3
MST1P9
MSX2
MT1G
MT1H
MT1L
MTA1
MTHFD1
MTHFSD
MTIF3
MTMR11
MTO1
MTSS1L
MUC12
MUC2
MUC6
MUM1
MUSTN1
MX2
MXRA5
MXRA8
MYBPC1
MYBPH
MYEF2
MYEOV2
MYF5
MYF6
MYH1
MYH10
MYH15
MYH7
MYL10
MYL5
MYL9
MYLK2
MYO15A
MYO18A
MYO1C
MYO1G
MYOC
MYOG
MYOM1
MYOZ2
MYOZ3
MYPN
NADK
NALCN
NAPG
NAV1
NAV2
NBL1
NCAM2
NCCRP1
NCEH1
NCKAP5
NCOA6
NCOA7
NCS1
NDRG1
NDUFAF3
NDUFS2
NEDD1
NEDD4
NEDD4L
NEK6
NEURL3
NEUROD6
NEXN
NFATC1
NFATC3
NFIA
NFIC
NFYB
NGF
NGFR
NID1
NINJ2
NISCH
NKIRAS2
NME2
NMNAT2
NNAT
NNMT
NOC2L
NOD2
NODAL
NOS3
NOTCH3
NOTCH4
NOTO
NOX4
NPAS2
NPBWR2
NPEPL1
NPHS2
NPR3
NPTXR
NPW
NPY1R
NR1I3
NR2E3
NRAP
NRARP
NRBP2
NRG1
NRXN2
NT5C2
NT5DC2
NTRK1
NUDT4
NUDT4P1
NUMB
NXF1
NXPH2
OAS3
OBP2B
OBSCN
OCIAD2
OCSTAMP
ODF3B
OLFML3
OPN1SW
OPRM1
OPTC
OR10A5
OR10G4
OR10H2
OR10J1
OR10X1
OR2C3
OR2F2
OR4A16
OR4D2
OR51E2
OR5D13
OR6P1
OR6T1
OR6Y1
OR7E91P
ORC2
OSR1
OSR2
OST4
OTOL1
OTX2
OTX2-AS1
OVCH2
OXCT1
OXT
P2RX6
P2RX7
P2RY11
P2RY2
P2RY6
PACRG-AS1
PAK6
PALLD
PAM
PAMR1
PAN2
PANX3
PAOX
PAPPA
PAPPA2
PAPSS2
PAQR7
PARG
PARVB
PARVG
PATL1
PCBD1
PCDHAC2
PCDHB13
PCDHB2
PCDHGC3
PCGF5
PCK1
PCOLCE-AS1
PCTP
PCYT2
PDCD1LG2
PDE1A
PDE4A
PDE4D
PDE4DIP
PDE6B
PDIA3P
PDIA6
PDLIM4
PDYN
PDZK1IP1
PEAR1
PEBP4
PFKM
PGA3
PGA5
PGCP1
PGLYRP3
PHACTR2
PHKA2-AS1
PHLDA2
PHLDB1
PHLDB2
PHPT1
PHYHD1
PIEZO2
PIK3C2B
PIK3CG
PIK3R1
PIN1P1
PIPSL
PISD
PITPNM3
PIWIL2
PKD2
PLA1A
PLA2G2A
PLA2G3
PLCB2
PLCH2
PLCZ1
PLD6
PLEC
PLEKHA4
PLEKHG1
PLEKHG5
PLEKHG6
PLEKHG7
PLEKHN1
PLEKHS1
PLK1S1
PLXNA4
PLXNB1
PLXNB2
PMAIP1
PMEPA1
PNMA2
PNMT
PNPLA2
POC5
PODXL2
POMC
POMGNT1
POTED
POU2AF1
POU2F1
POU5F1
POU6F1
PPAN
PPAN-P2RY11
PPP1CC
PPP1R13L
PPP1R17
PPP1R18
PPP1R32
PPP2R2B
PPP2R5C
PPT2
PPT2-EGFL8
PQLC3
PRC1
PRDM10
PRDM11
PRDM6
PRDX1
PRG4
PRKAA2
PRKACA
PRKAG3
PRKCG
PRKCZ
PRKD1
PRKD2
PRM1
PRO1768
PROC
PROCR
PROKR1
PROL1
PROSAPIP1
PRPF6
PRR15L
PRR4
PRR5-ARHGAP8
PRRT1
PRSS54
PRSS8
PRX
PSD3
PSMA4
PSMB9
PSMD5
PSORS1C1
PSTPIP1
PTGDR
PTH2
PTK6
PTPN7
PTPRK
PTRF
PTTG1IP
PXDNL
PYCARD
PYCR1
PYGB
QSOX1
QSOX2
R3HDM2
RAB17
RAB19
RAB4A
RAB7L1
RAET1E
RANBP1
RANGAP1
RAPGEF4
RAPGEF4-AS1
RAPGEFL1
RARRES1
RARRES3
RASAL1
RASAL2
RASAL2-AS1
RASSF2
RASSF5
RASSF9
RBFOX3
RBM41
RBP5
RCAN3AS
RCC2
RD3
REC8
REG3G
RFFL
RFT1
RFX8
RGMA
RGS22
RHBDF2
RHBDL3
RHOBTB1
RHOD
RHOJ
RHOU
RIN2
RIPK1
RNASE2
RNASE7
RNF103-CHMP3
RNF112
RNF114
RNF144B
RNF182
RNF187
RNF208
RNF222
RNF39
RNH1
RNPS1
RNU86
ROBO4
RORA
RORC
RP1L1
RPH3AL
RPL21P44
RPL26L1
RPLP0P2
RPS6KL1
RPSAP58
RRAD
RRAGB
RRP1B
RTBDN
RTKN
RTP4
RUFY3
RUNX1
RUNX1T1
RUNX2
S100A14
S100A4
S100A5
S100A9
S100Z
SAA1
SAA2
SAA2-SAA4
SALL4
SAMD10
SAMD13
SAMD9
SBK2
SBSN
SBSPON
SCAMP4
SCARF1
SCD
SCML4
SCN3B
SCNN1A
SCNN1B
SCPEP1
SCRG1
SCRN1
SCT
SCUBE1
SDCBP2
SDHAF1
SDK1
SDK2
SEC14L1
SEC14L3
SEC14L4
SEC31B
SELENBP1
SELPLG
SEMA3A
SEMA3B
SEMA3F
SEMA3G
SEMA5B
SENP8
SEPP1
2012-09-12
2012-09-04
2012-09-08
2012-09-09
SERF2
SERPINA1
SERPINA12
SERPINA5
SERPINA6
SESTD1
SETX
SFRP5
SFTA1P
SGCA
SGCG
SGIP1
SGK1
SGK2
SGMS2
SH2D2A
SH2D3C
SH2D4A
SH2D4B
SH3BGRL3
SH3BP2
SH3RF1
SHANK2
SHISA2
SHISA6
SIGLEC1
SIRPG
SIT1
SIX2
SKIL
SLA
SLAIN1
SLAMF8
SLC10A4
SLC10A6
SLC14A1
SLC16A14
SLC16A3
SLC16A5
SLC17A5
SLC19A1
SLC1A2
SLC20A2
SLC22A1
SLC22A11
SLC22A17
SLC22A18
SLC22A18AS
SLC22A20
SLC22A4
SLC23A1
SLC24A5
SLC25A38
SLC25A45
SLC25A47
SLC26A4
SLC29A1
SLC2A2
SLC30A1
SLC34A1
SLC35G2
SLC36A2
SLC38A2
SLC38A8
SLC39A7
SLC39A8
SLC41A3
SLC43A3
SLC44A4
SLC45A1
SLC45A4
SLC47A2
SLC4A1
SLC4A2
SLC4A7
SLC4A8
SLC52A3
SLC6A19
SLC7A2
SLC9A3R1
SLC9A3R2
SLC9B2
SLCO4A1
SLMAP
SLPI
SMAD3
SMCR5
SMG6
SMG9
SMOC1
SMOC2
SMPD2
SMPD4
SMU1
SNAI2
SND1-IT1
SNHG4
SNHG6
SNHG8
SNORA24
SNORA33
SNORA4
SNORA48
SNORA61
SNORA63
SNORA74B
SNORA81
SNORD100
SNORD105
SNORD66
SNORD93
SNORD99
SNRK
SNUPN
SNX2
SOCS3
SOCS5
SOD1
SOHLH1
[truncated: 346 more rows]
